# Supplementary material for: IRF8 Regulates Intrinsic Ferroptosis through Repressing p53 Expression to Maintain Tumor Cell Sensitivity to Cytotoxic T Lymphocytes
Source: Cells. 2023 Jan 13;12(2):310. doi: 10.3390/cells12020310 (PMC9856547; doi:10.3390/cells12020310)
Supplement: Supplementary file 1 [file cells-12-00310-s001.zip]

Archive with 1 entries (1 files):
- cells-2133528-supplementary.pdf
